# Supplementary material for: Comprehensive Evaluation of Agronomic Traits and Nutritional Composition in Summer-Sown Vegetable Soybean Varieties from Shanghai, China
Source: Foods. 2026 Jul 3;15(13):2382. doi: 10.3390/foods15132382 (PMC13362312; doi:10.3390/foods15132382)
Supplement: Supplementary file 1 [file foods-15-02382-s001.zip]

Archive with 9 entries (9 files):
- Figure S1-PCA plots of 30 soybean accessions based on 11 agronomic and yield-related traits.jpg
- Figure S2-Soluble sugar components (sucrose, glucose, and fructose) of 30 vegetable soybean accessions.jpg
- Supplement Table 1-Geographical origin and phenotypic traits of the 30 soybean accessions.xlsx
- Supplement Table 2-Agronomic and yield-related traits of the 30 soybean accessions.xlsx
- Supplement Table 3-Principal component scores of the 30 soybean accessions.xlsx
- Supplement Table 4-Taste quality and nutritional contents of the seeds of the 30 soybean accessions.xlsx
- Supplement Table 5-Correlation analysis of taste quality and nutritional profiles of fresh vegetable soybean seeds.xlsx
- Supplement Table 6-Contents of isoflavones and their composition in 30 soybean accessions.xlsx
- Supplement Table 7-Correlation analysis of the total isoflavone content and major nutritional quality traits in soybeans.xlsx
