# Supplementary material for: Comprehensive Evaluation of Agronomic Traits and Nutritional Composition in Summer-Sown Vegetable Soybean Varieties from Shanghai, China
Source: Foods. 2026 Jul 3;15(13):2382. doi: 10.3390/foods15132382 (PMC13362312; doi:10.3390/foods15132382)
Supplement: Supplementary file 1 [file foods-15-02382-s001.zip › Supplement Table 1-Geographical origin and phenotypic traits of the 30 soybean accessions.xlsx]

## Sheet: Alldata
Supplement Table 1 Geographical origin and phenotypic traits of the 30 soybean accessions.
Collection number	Germplasm resource number	Name of germplams	geographical origin from Shanghai, China	Hypocotyl colour	Corolla colour	Pubescent colour	Seed shape	Seed coat colour	Hilum colour	Cotyledon colour
CK	VS11-9-1	Qingsu 7	Minhang District	Green	White	Gray	Ellipsoid	Light green	Light brown	Yellow
2020312326	VS-128	Da Lvdou	Fengxian District	Purple	Purple	Gray	Round	Light green	Light brown	Yellow
P310114008	VS-237	Niutabian	Jiading District	Purple	Purple	Brown	Kidney-shaped	Green	Brown	Yellow
2020313003	VS-262	Lvxiang Susudou	Jinshan District	Purple	Purple	Gray	Flat ellipsoid	Yellow	Brown	Yellow
2020313014	VS-271	Lv Maodou	Jinshan District	Purple	Purple	Gray	Ellipsoid	Green	Brown	Yellow
2020313016	VS-273	Bianqing Maodou	Jinshan District	Purple	Purple	Gray	Flat ellipsoid	Light green	Light brown	Yellow
2020313018	VS-275	Changshengguo Maodou	Jinshan District	Purple	Purple	Brown	Round	Brown	Reddish brown	Yellow
2020313020	VS-277	Huangmaojie	Jinshan District	Purple	Purple	Gray	Round	Yellow	Light brown	Yellow
P310116028	VS-379	Caojing Huadou	Jinshan District	Purple	Purple	Brown	Flat round	Bicolor (Green background with one black spot)	Black	Yellow
P310112031	VS-403	Minhang Qingdou	Minhang District	Purple	Purple	Gray	Ellipsoid	Green	Light brown	Yellow
2020313305	VS-473	Heiyan Maodou	Qingpu District	Purple	Purple	Brown	Flat round	Bicolor (Green background with one black spot)	Black	Yellow
2020313309	VS-477	Zaoqing Maodou	Qingpu District	Purple	Purple	Brown	Round	Light dark green	Black	Yellow
2020313311	VS-479	Zaoyidian Lvmaodou	Qingpu District	Purple	Purple	Brown	Round	Light dark green	Black	Yellow
2020313644	VS-625	Baimang Liuyuebai	Songjiang District	Purple	Purple	Gray	Round	Yellow	Brown	Yellow
2021311675	VS-683	Heidou	Chongming District	Purple	Purple	Brown	Flat round	Black	Black	Yellow
2021311688	VS-899	Chongming Zhoupidou	Chongming District	Purple	Purple	Brown	Ellipsoid	Yellow	Light brown	Yellow
2021313304	VS-907	Zao Maodou	Qingpu District	Purple	Purple	Gray	Ellipsoid	Yellow	Brown	Yellow
2021313310	VS-913	Xiangshui Maodou	Qingpu District	Purple	Purple	Brown	Round	Yellow	Light brown	Yellow
2021313311	VS-914	Bayuezao Maodou	Qingpu District	Purple	Purple	Gray	Ellipsoid	Yellow	Brown	Yellow																			L
2021313317	VS-917	Hei Maodou	Qingpu District	Purple	Purple	Gray	Ellipsoid	Black	Black	Yellow
P310117031	VS-930	Heiyan Susudou	Songjiang District	Purple	Purple	Brown	Round	Yellow	Light brown	Yellow
2021313602	VS-933	Qingbian Maodou	Songjiang District	Purple	Purple	Brown	Kidney-shaped	Light green	Dark brown	Yellow
2020313130	VS-945	Zhujing Dadou	Jinshan District	Purple	Purple	Brown	Flat round	Yellow	Black	Yellow
2020313134	VS-947	Tinglin Dadou	Jinshan District	Purple	Purple	Gray	Round	Green	Black	Yellow
2020313138	VS-950	Fengjing Dadou	Jinshan District	Purple	Purple	Gray	Flat ellipsoid	Yellow	Light brown	Yellow
2021311011	VS-958	Qingpi Maodou	Baoshan District	Purple	Purple	Gray	Ellipsoid	Green	Brown	Yellow
2021311012	VS-959	Dashu Maodou	Baoshan District	Purple	Purple	Brown	Round	Yellow	Dark brown	Yellow
2021312340	VS-1023	Yimanxi Dou	Fengxian District	Purple	Purple	Gray	Ellipsoid	Light green	Light brown	Yellow
2021313613	VS-1049	Qingliang Xifengdou	Songjiang District	Purple	Purple	Brown	Ellipsoid	Dark green	Light brown	Green
2021313638	VS-1084	Jinhui Maodou	Songjiang District	Purple	Purple	Gray	Ellipsoid	Light green	Light brown	Yellow

## Sheet: Geographical origin
			Geographical origin	Number	Percentage (%)
			Baoshan	2	6.66667
			Chongming	2	6.66667
			Fengxian	2	6.66667
			Jiading	1	3.33333
			Jinshan	9	30
			Minhang	2	6.66667
			Qingpu	7	23.3333
			Songjiang	5	16.6667

## Sheet: Hypocotyl colour
			Hypocotyl color	Number	Percentage (%)
			Green	1	3.33333
			Purple	29	96.6667

## Sheet: Corolla colour
				Corolla color	Number	Percentage (%)
				White	1	3.33333
				Purple	29	96.6667

## Sheet: Pubescent colour
					Pubescent colour	Number	Percentage (%)
					Gray	16	53.3333
					Brown	14	46.6667

## Sheet: Seed coat colour
	Seed coat color	Number	Percentage (%)
	Light green	6	20
	Green	5	16.6667
	Dark green	1	3.33333
	Light dark green	2	6.66667
	Yellow	11	36.6667
	Black	2	6.66667
	Brown	1	3.33333
	Bicolor	2	6.66667

## Sheet: Hilum colour
		Hilum color	Number	Percentage (%)
		Light brown	12	40
		Brown	8	26.6667
		Dark brown	2	6.66667
		Black	8	26.6667

## Sheet: Cotyledon colour
		Cotyledon color	Number	Percentage(%)
		Green	1	3.33333
		Yellow	29	96.6667

## Sheet: Seed  shape
			Grain shape	Number	Percentage (%)
			Round	10	33.3333
			Ellipsoid	11	36.6667
			Kidney-shaped	2	6.66667
			Flat round	4	13.3333
			Flat ellipsoid	3	10
