# Supplementary material for: Comprehensive Evaluation of Agronomic Traits and Nutritional Composition in Summer-Sown Vegetable Soybean Varieties from Shanghai, China
Source: Foods. 2026 Jul 3;15(13):2382. doi: 10.3390/foods15132382 (PMC13362312; doi:10.3390/foods15132382)
Supplement: Supplementary file 1 [file foods-15-02382-s001.zip › Supplement Table 2-Agronomic and yield-related traits of the 30 soybean accessions.xlsx]

## Sheet: Sheet1
	Supplement Table 2 Agronomic and yield-related traits of the 30 soybean accessions.
	Number	Name of germplams	Growth period (d）	Plant height（cm）	Stem diameter（mm）	Nodes number of main stem	Number of branches	The first pod height (cm)	Number of effective pods per plant	Length of standard pod（cm）	Width of standard pod（cm）	100-seed weight of fresh seeds（g）	100-seed weight of dry seeds（g）
	1	Qingsu 7	116.00±1.00	67.27±0.81	13.67±0.58	15.67±0.58	4.33±0.58	9.6±0.95	108.00±1.73	6.57±0.47	1.53±0.12	89.30±0.66	44.20±1.48
	2	Da Lvdou	118.00±5.00	77.20±0.82	13.00±1.00	17.67±0.58	2.67±1.15	16.67±1.31	90.00±2.65	6.17±0.47	1.57±0.06	82.10±0.70	44.10±0.89
	3	Niutabian	129.70±0.61	68.27±1.12	12.33±0.58	17.33±1.53	4.67±0.58	8.5±1.05	82.67±2.89	7.20±0.56	1.67±0.06	82.50±1.50	34.00±0.30
	4	Lvxiang Susudou	123.67±0.58	109.50±0.50	13.00±1.00	18.67±0.58	7.33±1.53	10.4±1.21	125.13±2.80	6.77±0.59	1.50±0.10	84.43±0.93	33.30±0.72
	5	Lv Maodou	129.33±0.58	97.40±0.66	12.67±0.58	17.00±1.00	3.67±0.58	6.2±0.72	79.00±2.29	6.97±0.45	1.53±0.06	103.80±1.42	42.30±1.49
	6	Bianqing Maodou	134±1.00	110.50±0.62	13.00±1.00	22.67±0.58	3.67±0.58	6.53±0.59	132.37±3.94	6.60±0.53	1.60±0.10	67.80±0.92	35.20±1.97
	7	Changshengguo Maodou	124.67±1.15	86.47±1.36	14.00±1.00	16.67±0.58	4.33±0.58	10.5±0.92	106.27±2.05	6.60±0.36	1.63±0.06	75.60±0.90	39.00±1.06
	8	Huangmaojie	124.67±0.58	54.13±1.03	12.67±1.15	12.33±1.53	4.00±1.00	8.67±0.67	48.80±1.31	7.23±0.68	1.70±0.10	84.30±0.36	38.60±0.62
	9	Caojing Huadou	115.33±0.58	63.13±1.80	14.33±0.58	14.67±2.31	3.67±0.58	5.77±0.72	62.33±1.01	7.33±0.50	1.77±0.06	110.63±2.04	49.20±0.85
	10	Minhang Qingdou	114±1.73	63.17±0.76	12.00±1.00	14.67±3.21	3.00±1.00	7.80±1.15	53.90±1.05	6.43±0.71	1.67±0.06	95.70±2.10	43.30±1.21
	11	Heiyan Maodou	113.33±1.53	72.00±1.25	13.33±0.58	12.33±1.53	4.67±0.58	6.67±0.84	64.80±0.62	6.37±0.97	1.57±0.06	99.40±2.03	46.90±0.75
	12	Zaoqing Maodou	115.67±0.58	84.37±1.11	11.00±1.00	18.33±1.53	3.67±1.53	12.17±1.58	63.43±0.55	6.20±0.44	1.50±0.10	88.17±1.01	44.50±0.72
	13	Zaoyidian Lvmaodou	114.33±0.58	75.53±1.45	12.33±1.15	15.33±2.08	2.67±0.58	11.63±0.97	63.37±0.64	5.90±0.46	1.53±0.06	93.37±1.75	38.20±0.66
	14	Baimang Liuyuebai	122.67±1.15	62.00±1.65	12.00±1.73	16.67±0.58	3.33±0.58	8.57±0.83	65.43±0.60	6.33±0.71	1.67±0.06	107.90±2.82	49.30±0.53
	15	Heidou	108.67±1.15	74.43±0.80	14.00±1.00	15.33±0.58	3.67±0.58	13.60±1.51	102.57±0.51	6.33±0.93	1.43±0.06	88.17±1.67	43.40±0.75
	16	Chongming Zhoupidou	99.33±0.58	53.30±0.79	10.00±2.65	16.00±1.00	4.00±1.00	7.23±0.72	46.07±0.31	5.60±0.53	1.37±0.06	69.90±2.75	35.40±1.05
	17	Zao Maodou	114±1.00	62.23±0.90	14.00±1.00	17.33±0.58	4.33±0.58	16.40±1.44	54.50±0.62	6.50±0.66	1.43±0.06	99.63±1.47	41.03±0.90
	18	Xiangshui Maodou	113.67±3.51	52.30±1.21	14.00±2.00	17.67±1.53	2.67±0.58	12.53±0.91	64.33±0.86	7.03±1.12	1.60±0.10	64.90±2.16	42.20±0.95
	19	Bayuezao Maodou	112±1.00	68.30±0.53	11.00±1.00	15.33±0.58	4.33±0.58	8.70±0.56	48.40±0.56	6.17±0.47	1.46±0.06	84.20±1.40	38.27±1.20
	20	Hei Maodou	121.33±1.15	83.40±0.82	13.67±0.58	18.33±0.58	5.67±0.58	13.60±0.46	114.43±0.59	6.33±0.58	1.43±0.06	75.60±2.10	38.37±0.25
	21	Heiyan Susudou	113.67±0.58	98.67±0.90	16.00±2.00	22.67±0.58	5.33±0.58	17.13±0.59	78.50±2.00	6.80±0.20	1.63±0.06	83.40±2.52	46.37±1.11
	22	Qingbian Maodou	127.67±0.58	95.40±1.01	16.00±1.00	18.33±1.15	5.67±1.53	11.60±1.18	76.20±1.71	7.80±0.26	1.60±0.10	87.80±1.39	45.67±0.93
	23	Zhujing Dadou	114.33±0.58	47.77±0.72	13.00±1.73	14.33±1.53	3.33±0.58	8.80±0.53	50.33±0.99	6.13±0.21	1.43±0.06	77.13±1.65	42.17±0.60
	24	Tinglin Dadou	112.67±0.58	55.27±0.85	13.00±1.00	15.67±0.58	3.67±0.58	11.50±0.72	71.33±1.53	6.63±0.15	1.50±0.10	97.20±1.68	48.37±0.93
	25	Fengjing Dadou	128±1.00	108.77±1.57	13.67±1.53	22.33±0.58	6.33±0.58	9.73±0.59	95.50±1.32	6.50±0.30	1.43±0.06	68.00±2.19	35.47±0.70
	26	Qingpi Maodou	114.67±0.58	92.23±1.39	13.67±0.58	17.67±1.53	5.67±0.58	9.40±0.36	88.40±1.20	6.00±0.20	1.37±0.06	89.40±1.30	45.53±1.12
	27	Dashu Maodou	114±1.00	64.07±1.89	13.00±1.73	17.67±0.58	4.33±0.58	9.37±0.65	57.23±1.07	5.67±0.25	1.43±0.06	104.87±2.45	54.73±0.35
	28	Yimanxi Dou	116±2.00	73.50±1.06	12.00±1.00	18.33±1.15	3.67±0.58	13.57±0.81	53.20±0.98	6.23±0.42	1.47±0.06	99.47±1.64	41.93±0.35
	29	Qingliang Xifengdou	122.67±2.52	76.57±0.85	13.00±1.00	19.33±1.53	4.67±0.58	12.70±0.70	76.37±0.87	5.93±0.21	1.37±0.06	60.80±2.14	34.63±0.87
	30	Jinhui Maodou	112.33±2.52	83.27±0.70	18.00±2.00	22.33±1.15	4.67±1.15	18.63±0.71	109.67±2.52	6.70±0.36	1.43±0.06	92.30±2.44	39.17±0.90
