# Supplementary material for: Comprehensive Evaluation of Agronomic Traits and Nutritional Composition in Summer-Sown Vegetable Soybean Varieties from Shanghai, China
Source: Foods. 2026 Jul 3;15(13):2382. doi: 10.3390/foods15132382 (PMC13362312; doi:10.3390/foods15132382)
Supplement: Supplementary file 1 [file foods-15-02382-s001.zip › Supplement Table 3-Principal component scores of the 30 soybean accessions.xlsx]

## Sheet: scores
	Number	Name of germplams	PC1	PC2	PC3	PC4
	1	Qingsu 7	-0.1245	-0.3754	0.2209	-0.2746
	2	Da Lvdou	-0.1199	0.4924	0.8922	1.1889
	3	Niutabian	0.8528	-1.645	-2.1005	0.9232
	4	Lvxiang Susudou	3.6142	0.1079	-1.1481	-1.4213
	5	Lv Maodou	0.2855	-1.7789	-1.0329	-1.3115
	6	Bianqing Maodou	3.5467	-0.6208	-2.3492	0.1453
	7	Changshengguo Maodou	1.4061	-0.7797	-0.7895	0.5657
	8	Huangmaojie	-1.4905	-2.1024	-1.6023	1.3464
	9	Caojing Huadou	-2.0287	-3.5829	0.5476	-0.3246
	10	Minhang Qingdou	-2.4279	-0.9436	-0.6647	0.2001
	11	Heiyan Maodou	-1.8914	-0.8647	-0.0197	-1.3337
	12	Zaoqing Maodou	-0.7323	0.8473	-0.1008	-0.3996
	13	Zaoyidian Lvmaodou	-1.4937	0.8604	-0.3208	0.3619
	14	Baimang Liuyuebai	-1.9938	-1.6277	0.0226	-0.8111
	15	Heidou	-0.315	0.9913	1.258	0.1554
	16	Chongming Zhoupidou	-2.5056	3.6133	-1.7013	0.2096
	17	Zao Maodou	-0.6217	0.761	1.7068	0.4597
	18	Xiangshui Maodou	-0.7242	-0.2639	0.2239	2.7561
	19	Bayuezao Maodou	-1.5805	1.3459	-1.2441	-0.2492
	20	Hei Maodou	2.1759	1.17	0.0063	-0.1294
	21	Heiyan Susudou	2.2564	-0.5185	2.6404	0.5096
	22	Qingbian Maodou	2.1845	-2.7299	0.9744	0.0016
	23	Zhujing Dadou	-2.1375	1.1396	-0.4872	0.6851
	24	Tinglin Dadou	-1.7571	-0.2575	1.0688	-0.0764
	25	Fengjing Dadou	3.741	0.9208	-1.1437	-0.714
	26	Qingpi Maodou	0.678	1.2413	0.5967	-2.0012
	27	Dashu Maodou	-2.0356	0.6655	1.5698	-2.1047
	28	Yimanxi Dou	-0.982	0.7999	0.5541	-0.1768
	29	Qingliang Xifengdou	1.4279	2.4844	-0.9891	0.8254
	30	Jinhui Maodou	2.7929	0.6498	3.4117	0.9939
