# Supplementary material for: Comprehensive Evaluation of Agronomic Traits and Nutritional Composition in Summer-Sown Vegetable Soybean Varieties from Shanghai, China
Source: Foods. 2026 Jul 3;15(13):2382. doi: 10.3390/foods15132382 (PMC13362312; doi:10.3390/foods15132382)
Supplement: Supplementary file 1 [file foods-15-02382-s001.zip › Supplement Table 4-Taste quality and nutritional contents of the seeds of the 30 soybean accessions.xlsx]

## Sheet:  Contents 
	Supplement Table 4 Taste quality and nutritional contents of the fresh seeds of the 30 soybean accessions
	Germplasms	Name of germplams	Crude protein (g/100g DW)	Crude fat (% DW)	Sucrose (mg/g FW)	Glucose (mg/g FW)	Fructose (mg/g FW)	Total soluble sugar content (mg/g FW)	Total starch (mg/g FW)	Vitamin C (mg/100g FW)	Total free amino acids (mg/g)	Total saponins (mg/g)
	VS-11-9	Qingsu 7	40.94 ± 0.53	10.55 ± 0.66	32.27 ± 0.14	10.24 ± 0.32	8.78 ± 0.21	51.29 ± 1.19	61.32 ± 1.89	18.36 ± 1.11	4.57 ± 0.08	32.23 ± 0.14
	VS-128	Da Lüdou	38.68 ± 1.63	11.61 ± 1.17	22.82 ± 0.94	9.26 ± 0.21	3.01 ± 0.34	35.10 ± 0.70	66.45 ± 0.07	15.93 ± 0.08	3.94 ± 0.32	33.65 ± 0.73
	VS-237	Niutabian	39.16 ± 1.42	10.01 ± 0.99	26.33 ± 0.67	10.56 ± 0.99	4.68 ± 0.11	41.57 ± 0.37	67.52 ± 0.15	15.62 ± 0.89	3.58 ± 0.13	32.45 ± 0.55
	VS-262	Lvxiang Susudou	38.37 ± 1.35	12.40 ± 0.13	24.30 ± 0.77	9.46 ± 1.22	4.21 ± 0.37	37.97 ± 0.36	71.26 ± 0.64	16.28 ± 1.01	3.64 ± 0.61	33.41 ± 0.50
	VS-271	Lv Maodou	39.21 ± 0.83	12.07 ± 0.92	22.14 ± 0.51	8.50 ± 0.06	2.50 ± 0.70	33.14 ± 0.07	66.42 ± 1.26	12.52 ± 0.90	4.74 ± 0.21	35.25 ± 0.01
	VS-273	Bianqing Maodou	38.75 ± 0.65	9.00 ± 0.84	26.81 ± 0.13	9.28 ± 0.83	4.92 ± 0.04	41.01 ± 0.44	70.33 ± 1.61	12.33 ± 0.71	3.70 ± 0.05	35.68 ± 0.23
	VS-275	Changshengguo Maodou	37.98 ± 0.32	11.59 ± 0.26	20.40 ± 0.62	10.20 ± 0.21	3.19 ± 0.07	33.79 ± 1.15	68.48 ± 2.54	12.33 ± 0.29	3.69 ± 0.05	36.24 ± 1.25
	VS-277	Huangmaojie	37.10 ± 0.57	9.09 ± 0.67	23.31 ± 0.47	8.21 ± 0.74	3.83 ± 0.09	35.36 ± 1.43	67.13 ± 3.97	14.23 ± 0.26	3.82 ± 0.09	40.24 ± 1.82
	VS-379	Caojing Huadou	36.98 ± 1.69	12.04 ± 0.44	21.60 ± 1.15	8.15 ± 0.56	3.96 ± 0.32	33.71 ± 0.79	71.23 ± 0.34	15.44 ± 0.66	3.78 ± 0.31	38.25 ± 0.65
	VS-403	Minhang Qingdou	40.67 ± 0.24	10.37 ± 0.58	23.16 ± 0.19	8.17 ± 0.71	3.37 ± 1.01	34.70 ± 0.88	66.87 ± 2.81	13.62 ± 0.38	3.82 ± 0.03	36.26 ± 0.98
	VS-473	Heiyan Maodou	39.80 ± 1.45	11.21 ± 0.44	22.02 ± 0.71	8.54 ± 0.38	5.04 ± 0.32	34.93 ± 1.08	63.86 ± 1.93	12.77 ± 0.47	4.22 ± 0.31	37.90 ± 1.16
	VS-477	Zaoqing Maodou	38.48 ± 1.65	8.87 ± 0.47	22.80 ± 1.12	8.26 ± 0.45	3.78 ± 0.31	34.85 ± 0.75	65.42 ± 0.16	13.22 ± 0.60	3.80 ± 0.69	36.49 ± 0.71
	VS-479	Zaoyidian Lümaodou	38.65 ± 0.48	8.85 ± 0.27	21.84 ± 0.49	9.22 ± 0.75	4.31 ± 0.46	35.37 ± 0.32	66.58 ± 2.19	14.65 ± 0.92	3.53 ± 0.41	33.25 ± 0.20
	VS-625	Baimang Liuyuebai	38.50 ± 0.20	12.03 ± 0.06	22.28 ± 0.34	9.65 ± 0.80	4.91 ± 0.44	36.51 ± 0.66	68.25 ± 2.88	15.17 ± 0.84	4.57 ± 0.58	35.22 ± 0.57
	VS-683	Heidou	40.63 ± 1.47	10.99 ± 0.66	24.19 ± 1.13	9.23 ± 0.27	3.79 ± 0.05	37.21 ± 0.61	68.84 ± 0.65	14.23 ± 0.47	4.51 ± 0.08	37.85 ± 0.59
	VS-899	Chongming Zhoupidou	37.27 ± 1.78	12.58 ± 0.48	32.23 ± 0.93	12.01 ± 0.46	6.83 ± 0.31	51.06 ± 0.37	63.72 ± 0.01	18.29 ± 0.65	5.22 ± 0.26	45.35 ± 0.54
	VS-907	Zao Maodou	41.74 ± 2.07	11.32 ± 0.33	25.92 ± 1.38	10.54 ± 0.31	6.06 ± 0.22	42.52 ± 1.05	74.69 ± 0.41	14.87 ± 0.40	4.47 ± 0.19	42.58 ± 1.05
	VS-913	Xiangshui Maodou	36.78 ± 1.80	10.72 ± 0.58	26.87 ± 1.09	9.37 ± 0.38	5.94 ± 0.28	42.17 ± 0.63	68.96 ± 0.17	19.33 ± 1.32	6.01 ± 0.28	42.29 ± 0.63
	VS-914	Bayuezao Maodou	38.51 ± 1.56	13.68 ± 0.45	24.18 ± 1.13	7.33 ± 0.19	4.54 ± 0.08	36.06 ± 0.66	72.22 ± 0.79	14.97 ± 0.50	3.81 ± 1.95	38.00 ± 0.58
	VS-917	Hei Maodou	40.52 ± 1.29	10.87 ± 0.59	26.38 ± 0.44	9.07 ± 0.61	6.43 ± 0.64	41.87 ± 0.28	65.29 ± 0.05	17.79 ± 0.52	4.35 ± 0.66	40.41 ± 0.30
	VS-930	Heiyan Susudou	39.63 ± 1.40	13.18 ± 0.67	32.63 ± 0.47	12.93 ± 0.67	8.05 ± 0.72	53.61 ± 0.26	68.31 ± 0.12	16.16 ± 0.64	5.33 ± 0.75	40.42 ± 0.40
	VS-933	Qingbian Maodou	40.11 ± 0.80	10.35 ± 0.39	29.96 ± 0.01	12.71 ± 0.35	6.23 ± 0.48	48.91 ± 0.38	68.14 ± 0.76	16.87 ± 0.26	4.17 ± 0.52	38.33 ± 0.17
	VS-945	Zhujing Dadou	40.53 ± 0.49	13.06 ± 0.40	22.91 ± 0.27	9.46 ± 0.46	4.71 ± 0.54	38.55 ± 0.32	65.72 ± 0.80	13.05 ± 0.40	5.30 ± 0.53	36.02 ± 0.29
	VS-947	Tinglin Dadou	39.94 ± 1.01	12.31 ± 0.83	26.53 ± 0.40	10.99 ± 0.87	5.99 ± 0.02	43.51 ± 0.11	70.44 ± 0.91	17.06 ± 0.69	5.01 ± 0.05	34.01 ± 0.18
	VS-950	Fengjing Dadou	39.36 ± 1.32	13.44 ± 0.10	23.79 ± 0.79	11.76 ± 1.15	5.76 ± 0.33	41.30 ± 0.26	66.33 ± 0.49	14.75 ± 0.06	3.91 ± 0.38	36.96 ± 0.39
	VS-958	Qingpi Maodou	38.87 ± 0.81	15.08 ± 0.05	22.16 ± 0.02	8.28 ± 0.12	4.16 ± 0.16	34.59 ± 0.15	61.92 ± 0.42	15.30 ± 0.05	4.31 ± 0.16	35.94 ± 0.16
	VS-959	Dashu Maodou	40.60 ± 0.28	14.44 ± 0.32	28.71 ± 0.25	7.10 ± 0.62	3.40 ± 0.76	39.22 ± 0.67	65.78 ± 1.73	10.51 ± 0.48	4.24 ± 0.27	34.76 ± 0.49
	VS-1023	Yimanxi Dou	38.59 ± 0.83	11.28 ± 0.37	27.79 ± 0.04	9.24 ± 0.42	6.55 ± 0.47	43.57 ± 0.27	62.22 ± 0.64	15.25 ± 0.29	3.96 ± 0.52	37.94 ± 0.16
	VS-1049	Qingliang Xifengdou	37.81 ± 0.59	14.47 ± 0.52	21.80 ± 0.23	7.07 ± 0.18	5.85 ± 0.87	34.71 ± 0.29	62.73 ± 1.41	12.22 ± 0.61	5.16 ± 0.11	37.77 ± 0.41
	VS-1084	Jinhui Maodou	39.29 ± 0.92	12.42 ± 0.73	27.24 ± 0.28	11.8 ± 0.25	5.26 ± 0.06	44.29 ± 0.23	70.83 ± 1.02	12.47 ± 0.27	3.09 ± 0.46	37.20 ± 0.02
