# Supplementary material for: Comprehensive Evaluation of Agronomic Traits and Nutritional Composition in Summer-Sown Vegetable Soybean Varieties from Shanghai, China
Source: Foods. 2026 Jul 3;15(13):2382. doi: 10.3390/foods15132382 (PMC13362312; doi:10.3390/foods15132382)
Supplement: Supplementary file 1 [file foods-15-02382-s001.zip › Supplement Table 5-Correlation analysis of taste quality and nutritional profiles of fresh vegetable soybean seeds.xlsx]

## Sheet: Sheet1
			Supplement Table 5 Correlation analysis of taste quality and nutritional profiles of fresh vegetable soybean seeds
			Traits	Crude protein	Crude fat	Sucrose	Glucose	Fructose	Total soluble sugar	Total starch	Vitamin C	Total free amino acids	Total saponins
			Crude protein	1	0.0327324	0.251395	0.176175	0.191131	0.256254	0.01938	-0.120583	0.0151609	-0.203344
			Crude fat	0.0327324	1	0.000408839	-0.0644625	0.0509223	0.00353161	-0.107433	-0.128473	0.310825	0.0594839
			Sucrose	0.251395	0.000408839	1	.583**	.747**	.949**	-0.076272	.476**	0.299386	0.280776
			Glucose	0.176175	-0.0644625	0.58**	1	.562**	.769**	0.178645	.430*	0.119353	0.201375
			Fructose	0.191131	0.0509223	0.75**	.562**	1	.856**	-0.187678	.586**	.424*	0.330533
			Total soluble sugar	0.256254	0.00353161	0.95**	.769**	.856**	1	-0.0453642	.549**	0.333819	0.304919
			Total starch	0.01938	-0.107433	-0.08	0.178645	-0.187678	-0.0453642	1	-0.0168909	-0.203382	0.118501
			Vitamin C	-0.120583	-0.128473	0.476**	.430*	.586**	.549**	-0.0168909	1	.374*	0.266898
			Total free amino acids	0.0151609	0.310825	0.299386	0.119353	.424*	0.333819	-0.203382	.374*	1	.416*
			Total saponins	-0.203344	0.0594839	0.280776	0.201375	0.330533	0.304919	0.118501	0.266898	.416*	1
			* At 0.05 level (two tailed), the correlation was significant; **. At 0.01 level (two tailed), the correlation was significant.
