# Supplementary material for: Comprehensive Evaluation of Agronomic Traits and Nutritional Composition in Summer-Sown Vegetable Soybean Varieties from Shanghai, China
Source: Foods. 2026 Jul 3;15(13):2382. doi: 10.3390/foods15132382 (PMC13362312; doi:10.3390/foods15132382)
Supplement: Supplementary file 1 [file foods-15-02382-s001.zip › Supplement Table 6-Contents of isoflavones and their composition in 30 soybean accessions.xlsx]

## Sheet: 30 dried seeds
	Supplemental Table 6 Contents of isoflavones and their composition in 30 soybean accessions.
	Name	ID	Daidzin (µg/g)	Daidzein aglycone (µg/g)	Genistin (µg/g)	Daidzein (µg/g)	Glycitein (µg/g)	Genistein (µg/g)	Total isoflavones (µg/g)
	Qingsu 7	VS-11-9	247.36 ± 9.87	10.49 ± 0.02	339.72 ± 4.49	6.70 ± 0.17	0.83 ± 0.26	5.45±0.39	610.54±14.45
	Da Lvdou	VS-128	136.65 ± 3.33	51.76 ± 0.91	278.42 ± 10.42	2.38 ± 0.39	1.24 ± 0.44	2.85±0.33	473.30±12.34
	Niutabian	VS-237	278.08 ± 8.32	21.24 ± 1.95	399.13 ± 13.17	3.90 ± 0.64	17.52 ± 1.10	3.23±0.33	723.11±18.12
	Lvxiang Susudou	VS-262	199.75 ± 7.59	44.27 ± 0.19	326.83 ± 13.94	2.93 ± 0.25	1.39 ± 0.52	3.48±0.23	578.64±20.35
	Lv Maodou	VS-271	181.64 ± 0.83	1.87 ± 1.61	308.37 ± 3.37	3.92 ± 0.72	1.48 ± 1.36	2.83±0.26	499.62±3.70
	Bianqing Maodou	VS-273	187.99 ± 8.18	14.29 ± 2.24	269.20 ± 13.05	4.60 ± 0.18	1.13 ± 0.02	3.90±0.87	481.10±18.29
	Changshengguo Maodou	VS-275	142.46 ± 5.45	2.42 ± 0.14	259.10 ± 12.45	6.17 ± 0.73	0.88 ± 0.49	5.66±0.76	415.58±16.07
	Huangmaojie	VS-277	143.65 ± 11.16	18.29 ± 1.37	209.70 ± 12.77	1.22 ± 0.80	9.52 ± 0.25	1.16±0.03	383.53±22.50
	Caojing Huadou	VS-379	101.69 ± 5.34	44.79 ± 0.78	215.70 ± 14.46	2.71 ± 0.29	1.16 ± 0.56	1.77±0.89	367.83±19.07
	Minhang Qingdou	VS-403	190.20 ± 9.81	78.83 ± 3.13	245.31 ± 3.12	1.72 ± 0.50	0.57 ± 0.43	2.01±0.48	518.64±16.51
	Heiyan Maodou	VS-473	67.46 ± 0.28	35.82 ± 1.23	127.51 ± 1.53	1.64 ± 0.43	0.60 ± 0.09	1.38±1.20	233.66±1.63
	Zaoqing Maodou	VS-477	220.78 ± 10.65	60.86 ± 1.05	277.14 ± 14.03	2.65 ± 0.44	0.55 ± 0.48	2.54±0.45	564.52±25.32
	Zaoyidian Lvmaodou	VS-479	206.05 ± 9.80	52.89 ± 2.14	256.82 ± 12.34	3.02 ± 0.35	0.49 ± 0.08	2.76±0.36	522.04±23.50
	Baimang Liuyuebai	VS-625	191.81 ± 34.67	35.16 ± 19.87	248.47 ± 3.40	2.08 ± 0.57	0.51 ± 0.14	2.13±0.95	480.17±17.11
	Heidou	VS-683	153.69 ± 13.37	58.05 ± 3.81	248.98 ± 22.9	0.91 ± 0.11	0.98 ± 0.24	1.84±0.18	464.45±40.19
	Chongming Zhoupidou	VS-899	387.34 ± 7.76	299.77 ± 6.02	696.06 ± 13.92	20.99 ± 0.8	3.42 ± 0.60	5.86±0.70	1413.43±28.88
	Zao Maodou	VS-907	391.00 ± 10.43	188.50 ± 4.35	551.45 ± 5.24	15.66 ± 0.83	2.42 ± 1.23	2.57±0.22	1151.61±17.75
	Xiangshui Maodou	VS-913	517.89 ± 19.54	155.92 ± 10.64	782.11 ± 18.51	14.73 ± 0.43	1.26 ± 0.60	0.11±0.02	1472.03±48.88
	Bayuezao Maodou	VS-914	491.89 ± 12.79	271.73 ± 11.79	711.87 ± 13.79	19.28 ± 0.84	3.45 ± 0.32	2.90±0.34	1501.12±37.74
	Hei Maodou	VS-917	486.59 ± 7.53	285.97 ± 3.52	763.10 ± 13.06	13.66 ± 1.93	1.16 ± 0.13	0.23±0.15	1550.70±21.92
	Heiyan Susudou	VS-930	413.64 ± 27.25	113.66 ± 6.26	693.15 ± 16.82	9.58 ± 1.03	3.18 ± 0.48	2.21±0.55	1235.42±48.28
	Qingbian Maodou	VS-933	519.19 ± 13.88	142.01 ± 2.56	769.19 ± 1.38	11.18 ± 1.36	3.16 ± 0.39	0.63±0.52	1445.35±16.33
	Zhujing Dadou	VS-945	267.04 ± 6.31	233.49 ± 5.30	506.13 ± 13.48	11.30 ± 1.36	1.22 ± 0.02	1.63±0.60	1020.41±23.14
	Tinglin Dadou	VS-947	393.60 ± 13.90	274.65 ± 26.37	637.64 ± 12.66	18.70 ± 0.77	2.12 ± 0.89	1.78±0.92	1328.48±51.66
	Fengjing Dadou	VS-950	412.20 ± 14.39	177.10 ± 4.98	667.10 ± 4.58	10.95 ± 1.66	11.25 ± 1.65	0.08±0.06	1278.68±20.59
	Qingpi Maodou	VS-958	301.92 ± 16.51	170.41 ± 8.62	602.74 ± 14.56	10.46 ± 0.97	3.30 ± 0.40	1.74±0.50	1090.57±37.83
	Dashu Maodou	VS-959	409.45 ± 13.97	15.88 ± 0.35	675.03 ± 0.10	8.79 ± 0.07	1.23 ± 0.53	1.04±0.54	1111.41±13.08
	Yimanxi Dou	VS-1023	402.88 ± 7.26	291.59 ± 5.03	638.94 ± 11.98	12.63 ± 0.55	2.11 ± 0.76	1.70±0.77	1349.85±22.20
	Qingliang Xifengdou	VS-1049	434.42 ± 7.49	73.17 ± 0.26	668.01 ± 12.16	10.47 ± 0.99	0.99 ± 0.29	0.02±0.01	1187.08±19.19
	Jinhui Maodou	VS-1084	555.43 ± 14.96	139.81 ± 2.49	762.87 ± 11.19	13.11 ± 1.31	5.92 ± 0.48	1.53±0.08	1478.68±27.74
