# Supplementary material for: Comprehensive Evaluation of Agronomic Traits and Nutritional Composition in Summer-Sown Vegetable Soybean Varieties from Shanghai, China
Source: Foods. 2026 Jul 3;15(13):2382. doi: 10.3390/foods15132382 (PMC13362312; doi:10.3390/foods15132382)
Supplement: Supplementary file 1 [file foods-15-02382-s001.zip › Supplement Table 7-Correlation analysis of the total isoflavone content and major nutritional quality traits in soybeans.xlsx]

## Sheet: Sheet2
		Supplement Table 7: Correlation analysis of the total isoflavone content and major nutritional quality traits in soybeans
			Crude protein	Crude fat	Sucrose	Glucose	Fructose	Total soluble sugar content	Total starch	Vitamin C	Total free amino acids	Total saponins	Total isoflavone
		Crude protein	1
		Crude fat	0.03	1
		Sucrose	0.25	0	1
		Glucose	0.18	-0.06	0.58**	1
		Fructose	0.19	0.05	0.75**	0.56**	1
		Total soluble sugar content	0.26	0.00	0.95**	0.77**	0.86**	1
		Total starch	0.02	-0.11	-0.08	0.18	-0.19	-0.05	1
		Vitamin C	-0.12	-0.13	0.48**	0.43*	0.59**	0.55**	-0.02	1
		Total free amino acids	0.02	0.31	0.30	0.12	0.42*	0.33	-0.20	0.37*	1
		Total saponins	-0.20	0.06	0.28	0.20	0.33	0.31	0.12	0.27	0.42*	1
		Total isoflavone	0.10	0.43*	0.52**	0.35	0.55**	0.56**	0.02	0.35	0.35	0.45*	1
